# Supplementary material for: Gradient Boosting Decision Tree-Based Method for Predicting Interactions Between Target Genes and Drugs
Source: Front Genet. 2019 May 31;10:459. doi: 10.3389/fgene.2019.00459 (PMC6555260; doi:10.3389/fgene.2019.00459)
Supplement: Supplementary Table 1 — Potential candidate target genes interacted with 549 drugs. [file Table_1.XLSX]

## Sheet: Sheet1
Drug ID	Target ID	Rank	Interaction Score
DB00050	P07550	1	0.698332
DB00050	P35348	2	0.677492
DB00050	P35368	3	0.67457
DB00050	Q14524	4	0.67359
DB00050	P28223	5	0.665804
DB00050	P35354	6	0.657193
DB00050	P23219	7	0.656489
DB00050	P08172	8	0.653049
DB00050	P11229	9	0.651875
DB00050	P04150	10	0.650778
DB00050	P14867	11	0.648342
DB00050	P08588	12	0.647482
DB00050	P20309	13	0.641518
DB00050	P35372	14	0.638239
DB00050	P08908	15	0.636946
DB00050	P31645	16	0.634122
DB00050	P14416	17	0.633403
DB00050	P28221	18	0.624268
DB00050	Q15822	19	0.620802
DB00050	P41143	20	0.615381
DB00050	Q12809	21	0.615143
DB00050	P18089	22	0.613204
DB00050	P08913	23	0.613185
DB00050	Q8TCU5	24	0.610947
DB00050	P23975	25	0.608058
DB00050	P25100	26	0.601425
DB00050	P46098	27	0.589083
DB00050	P08173	28	0.586318
DB00050	P41145	29	0.584842
DB00050	P28335	30	0.575228
DB00050	P28222	31	0.569211
DB00050	P21917	32	0.566065
DB00050	Q01959	33	0.565735
DB00050	Q13224	34	0.559194
DB00050	P37231	35	0.558342
DB00050	P21728	36	0.550893
DB00050	P11388	37	0.548237
DB00050	P21918	38	0.543365
DB00050	P41595	39	0.543049
DB00050	P08912	40	0.538886
DB00050	P62158	41	0.529114
DB00050	Q9H244	42	0.527522
DB00050	P10275	43	0.526682
DB00050	P18825	44	0.522371
DB00050	P43681	45	0.521347
DB00050	P03372	46	0.516168
DB00050	P48169	47	0.509809
DB00050	P12821	48	0.501362
DB00050	P07510	49	0.501362
DB00050	P36544	50	0.49918
DB00050	P27815	51	0.49721
DB00050	P35462	52	0.488553
DB00050	P22303	53	0.488427
DB00050	Q12791	54	0.486878
DB00050	P30939	55	0.486428
DB00050	Q05940	56	0.479892
DB00050	Q9Y5Y9	57	0.474496
DB00050	P06276	58	0.471389
DB00050	P34903	59	0.471122
DB00050	P42261	60	0.466643
DB00050	P30542	61	0.463669
DB00050	Q09428	62	0.463467
DB00050	P00918	63	0.46241
DB00050	Q08289	64	0.460332
DB00050	P22748	65	0.457314
DB00050	O75469	66	0.456732
DB00050	P30556	67	0.455508
DB00050	P29274	68	0.455201
DB00050	P07437	69	0.453412
DB00050	P04035	70	0.453275
DB00050	Q09470	71	0.453072
DB00050	P34995	72	0.448779
DB00050	Q9NYK1	73	0.448623
DB00050	P25021	74	0.448087
DB00050	P23921	75	0.447774
DB00050	P99999	76	0.442201
DB00050	Q13936	77	0.442052
DB00050	Q13621	78	0.440338
DB00050	P06401	79	0.434603
DB00050	P34969	80	0.434524
DB00050	P19838	81	0.432954
DB00050	P05023	82	0.428777
DB00050	Q07343	83	0.428233
DB00050	Q13002	84	0.427764
DB00050	O43497	85	0.426018
DB00050	P04818	86	0.425738
DB00050	P28702	87	0.425717
DB00050	P35499	88	0.425306
DB00050	P42262	89	0.42352
DB00050	P23416	90	0.422808
DB00050	P09884	91	0.420415
DB00050	Q08499	92	0.419019
DB00050	Q9NZV8	93	0.41859
DB00050	Q00975	94	0.417846
DB00050	P00734	95	0.414889
DB00050	P42345	96	0.413197
DB00050	P62942	97	0.412505
DB00050	P33151	98	0.412173
DB00050	O14732	99	0.41019
DB00050	P10696	100	0.409318
DB00162	P20309	1	0.676187
DB00162	P35348	2	0.674834
DB00162	P14416	3	0.64513
DB00162	P08173	4	0.644095
DB00162	P04150	5	0.631983
DB00162	P08172	6	0.61548
DB00162	P23975	7	0.596923
DB00162	P03372	8	0.594685
DB00162	P35368	9	0.590958
DB00162	P23219	10	0.587603
DB00162	P14867	11	0.587388
DB00162	P41145	12	0.586646
DB00162	P08908	13	0.581963
DB00162	P11229	14	0.579253
DB00162	Q12809	15	0.574827
DB00162	P08912	16	0.574313
DB00162	P08913	17	0.573891
DB00162	Q15822	18	0.568468
DB00162	P28223	19	0.566013
DB00162	P35372	20	0.563049
DB00162	P18825	21	0.562676
DB00162	P21728	22	0.561462
DB00162	P37231	23	0.556215
DB00162	P10275	24	0.554569
DB00162	P35354	25	0.55147
DB00162	P18089	26	0.551468
DB00162	P07550	27	0.549041
DB00162	P41143	28	0.547944
DB00162	P35462	29	0.546752
DB00162	P36544	30	0.545435
DB00162	P25100	31	0.543975
DB00162	P08588	32	0.538151
DB00162	P00918	33	0.537262
DB00162	P23921	34	0.537023
DB00162	P28221	35	0.536786
DB00162	P28335	36	0.5344
DB00162	P28222	37	0.532126
DB00162	Q03181	38	0.532084
DB00162	Q13936	39	0.530832
DB00162	P22303	40	0.529094
DB00162	P06276	41	0.526579
DB00162	Q13224	42	0.526455
DB00162	Q14524	43	0.525047
DB00162	P31645	44	0.521634
DB00162	P10276	45	0.51733
DB00162	P41595	46	0.516009
DB00162	Q08499	47	0.515023
DB00162	P42345	48	0.51498
DB00162	Q9H244	49	0.514257
DB00162	Q09428	50	0.512972
DB00162	Q8IWT1	51	0.51193
DB00162	Q8TCU5	52	0.511786
DB00162	P34969	53	0.511002
DB00162	P27815	54	0.510634
DB00162	P13631	55	0.509978
DB00162	Q01668	56	0.509838
DB00162	O15554	57	0.509679
DB00162	P05023	58	0.509211
DB00162	P08235	59	0.507707
DB00162	P41594	60	0.507496
DB00162	P48443	61	0.506648
DB00162	P04035	62	0.506643
DB00162	P43681	63	0.506241
DB00162	O75469	64	0.504787
DB00162	Q01959	65	0.504448
DB00162	Q05940	66	0.503536
DB00162	Q08289	67	0.501356
DB00162	P16066	68	0.500659
DB00162	P46098	69	0.499744
DB00162	P30556	70	0.498788
DB00162	P04818	71	0.498471
DB00162	P62158	72	0.497479
DB00162	P14324	73	0.4974
DB00162	P03886	74	0.496227
DB00162	Q14416	75	0.495668
DB00162	P07949	76	0.492828
DB00162	P42261	77	0.492822
DB00162	P48051	78	0.491376
DB00162	P48169	79	0.489764
DB00162	P09917	80	0.489487
DB00162	P23416	81	0.488184
DB00162	P04271	82	0.487859
DB00162	P12821	83	0.485211
DB00162	P07510	84	0.485211
DB00162	P34903	85	0.485098
DB00162	P42262	86	0.484366
DB00162	Q07343	87	0.484009
DB00162	P19793	88	0.483743
DB00162	P16860	89	0.482883
DB00162	P11388	90	0.482439
DB00162	Q12791	91	0.48184
DB00162	P28702	92	0.481817
DB00162	P19320	93	0.481528
DB00162	P52209	94	0.48085
DB00162	P30542	95	0.480455
DB00162	P10253	96	0.480443
DB00162	P29275	97	0.480219
DB00162	P51168	98	0.479875
DB00162	P32297	99	0.479374
DB00162	P29074	100	0.479335
DB00175	P04150	1	0.65326
DB00175	P35348	2	0.586463
DB00175	Q15822	3	0.576085
DB00175	P23219	4	0.553073
DB00175	P20309	5	0.550799
DB00175	P14416	6	0.541149
DB00175	P14867	7	0.529047
DB00175	P03372	8	0.520271
DB00175	P08173	9	0.506193
DB00175	P11388	10	0.500811
DB00175	P10275	11	0.499481
DB00175	P41143	12	0.492632
DB00175	P37231	13	0.487294
DB00175	P08912	14	0.48247
DB00175	P35368	15	0.477096
DB00175	P06276	16	0.473785
DB00175	P08172	17	0.469372
DB00175	P18825	18	0.466363
DB00175	P06401	19	0.463234
DB00175	P11229	20	0.46144
DB00175	Q9H244	21	0.454951
DB00175	P35462	22	0.453404
DB00175	Q05940	23	0.449061
DB00175	P41145	24	0.448765
DB00175	P28702	25	0.4419
DB00175	P04818	26	0.439446
DB00175	P34995	27	0.438695
DB00175	P28222	28	0.436968
DB00175	Q14524	29	0.434672
DB00175	Q09428	30	0.43297
DB00175	Q8TCU5	31	0.432042
DB00175	P08235	32	0.429609
DB00175	P35372	33	0.429353
DB00175	Q13224	34	0.429239
DB00175	P35354	35	0.42836
DB00175	Q12809	36	0.42175
DB00175	P12821	37	0.421682
DB00175	P07510	38	0.421682
DB00175	P30542	39	0.42102
DB00175	P07550	40	0.419182
DB00175	Q08289	41	0.417868
DB00175	Q13936	42	0.416843
DB00175	P42345	43	0.413365
DB00175	P33151	44	0.412997
DB00175	P31645	45	0.411416
DB00175	P11511	46	0.411157
DB00175	P08913	47	0.40755
DB00175	P23921	48	0.40636
DB00175	P43119	49	0.402849
DB00175	Q09470	50	0.401433
DB00175	Q9NPC2	51	0.401159
DB00175	P11474	52	0.396379
DB00175	P16066	53	0.396114
DB00175	P23975	54	0.395688
DB00175	P22303	55	0.39396
DB00175	P07437	56	0.393806
DB00175	P23416	57	0.393487
DB00175	P03886	58	0.392764
DB00175	P62158	59	0.390739
DB00175	Q07343	60	0.390632
DB00175	P05023	61	0.390606
DB00175	P18089	62	0.390215
DB00175	P80511	63	0.38976
DB00175	P07949	64	0.389288
DB00175	P13631	65	0.388185
DB00175	P07327	66	0.385359
DB00175	P09884	67	0.384602
DB00175	P08588	68	0.383154
DB00175	P10415	69	0.382127
DB00175	P43088	70	0.38192
DB00175	P34969	71	0.381868
DB00175	P29274	72	0.380775
DB00175	P62942	73	0.380563
DB00175	P22748	74	0.380522
DB00175	P04083	75	0.37985
DB00175	P35869	76	0.379028
DB00175	P21917	77	0.379025
DB00175	P18507	78	0.378652
DB00175	P15144	79	0.377956
DB00175	Q12791	80	0.376169
DB00175	P43115	81	0.374861
DB00175	P28221	82	0.374096
DB00175	P34903	83	0.374058
DB00175	Q9H4B7	84	0.374026
DB00175	Q9NYK1	85	0.373705
DB00175	P35228	86	0.373387
DB00175	Q14957	87	0.372872
DB00175	P25100	88	0.372451
DB00175	Q07869	89	0.371842
DB00175	P10276	90	0.370766
DB00175	P19838	91	0.369833
DB00175	P99999	92	0.369571
DB00175	Q01959	93	0.368354
DB00175	P00533	94	0.36763
DB00175	P42261	95	0.367288
DB00175	P19793	96	0.367119
DB00175	Q13698	97	0.367064
DB00175	P00918	98	0.366955
DB00175	P01375	99	0.366429
DB00175	Q9Y2I1	100	0.365618
DB00176	P07550	1	0.702327
DB00176	P35354	2	0.697009
DB00176	P11229	3	0.696183
DB00176	P08913	4	0.691422
DB00176	P08172	5	0.68976
DB00176	P14416	6	0.687375
DB00176	Q14524	7	0.685493
DB00176	P28223	8	0.677386
DB00176	P35368	9	0.674188
DB00176	P35348	10	0.669319
DB00176	P23975	11	0.668521
DB00176	P08588	12	0.664421
DB00176	P20309	13	0.66326
DB00176	Q12809	14	0.660618
DB00176	P08908	15	0.652215
DB00176	Q8TCU5	16	0.649983
DB00176	P23219	17	0.649182
DB00176	P14867	18	0.640167
DB00176	P35372	19	0.639844
DB00176	P18089	20	0.638368
DB00176	Q01959	21	0.63572
DB00176	P41145	22	0.633499
DB00176	P28221	23	0.631382
DB00176	P21728	24	0.626107
DB00176	P25100	25	0.622223
DB00176	P28222	26	0.617521
DB00176	P28335	27	0.611513
DB00176	P04150	28	0.607519
DB00176	P08173	29	0.606839
DB00176	Q15822	30	0.606032
DB00176	P08912	31	0.572684
DB00176	P37231	32	0.569952
DB00176	P18825	33	0.567304
DB00176	P41143	34	0.562214
DB00176	P21917	35	0.562139
DB00176	P35462	36	0.562114
DB00176	P41595	37	0.561434
DB00176	P46098	38	0.556319
DB00176	P22303	39	0.552533
DB00176	P06276	40	0.54647
DB00176	P10275	41	0.545327
DB00176	P03372	42	0.539679
DB00176	P21918	43	0.534721
DB00176	Q13224	44	0.53391
DB00176	P36544	45	0.531391
DB00176	P30939	46	0.519258
DB00176	P62158	47	0.510681
DB00176	P00918	48	0.508997
DB00176	P30556	49	0.503663
DB00176	Q05940	50	0.499957
DB00176	P43681	51	0.498702
DB00176	P34969	52	0.498003
DB00176	Q07343	53	0.495611
DB00176	Q13936	54	0.495601
DB00176	P29274	55	0.485456
DB00176	P30542	56	0.483436
DB00176	Q12791	57	0.477386
DB00176	Q09428	58	0.4769
DB00176	Q08289	59	0.476215
DB00176	P11388	60	0.472245
DB00176	P04035	61	0.472238
DB00176	Q14654	62	0.470912
DB00176	P30968	63	0.470277
DB00176	P28702	64	0.465638
DB00176	P25021	65	0.465544
DB00176	P00374	66	0.464916
DB00176	Q9H244	67	0.462748
DB00176	P04818	68	0.461219
DB00176	P34903	69	0.460104
DB00176	Q01668	70	0.458727
DB00176	P06401	71	0.457155
DB00176	P48169	72	0.451706
DB00176	P42261	73	0.451271
DB00176	P19838	74	0.448833
DB00176	Q13639	75	0.442818
DB00176	P22748	76	0.439955
DB00176	P34995	77	0.438857
DB00176	P27815	78	0.433406
DB00176	P21397	79	0.433398
DB00176	P15056	80	0.432182
DB00176	Q08499	81	0.432123
DB00176	Q9Y5Y9	82	0.430374
DB00176	O43497	83	0.429007
DB00176	P12821	84	0.428967
DB00176	P07510	85	0.428967
DB00176	O15399	86	0.428401
DB00176	P05023	87	0.428137
DB00176	O76074	88	0.427721
DB00176	P03886	89	0.427227
DB00176	P25103	90	0.424698
DB00176	Q05586	91	0.424092
DB00176	P10696	92	0.424069
DB00176	Q9NZV8	93	0.4234
DB00176	P11511	94	0.422683
DB00176	P23921	95	0.422653
DB00176	Q00975	96	0.421749
DB00176	Q13698	97	0.421306
DB00176	P55017	98	0.421119
DB00176	P27338	99	0.419741
DB00176	Q09470	100	0.418494
DB00177	P07550	1	0.67197
DB00177	P04150	2	0.660198
DB00177	P11229	3	0.650052
DB00177	P35354	4	0.648307
DB00177	P35348	5	0.63607
DB00177	P28223	6	0.633533
DB00177	P35372	7	0.632798
DB00177	P08172	8	0.632049
DB00177	P08588	9	0.630629
DB00177	Q14524	10	0.622096
DB00177	Q15822	11	0.6105
DB00177	P35368	12	0.609742
DB00177	P14867	13	0.607047
DB00177	P20309	14	0.605545
DB00177	P41143	15	0.604195
DB00177	P23219	16	0.593313
DB00177	P08913	17	0.589947
DB00177	P14416	18	0.583457
DB00177	Q8TCU5	19	0.579247
DB00177	Q12809	20	0.574162
DB00177	P41145	21	0.573747
DB00177	P31645	22	0.56801
DB00177	P25100	23	0.563664
DB00177	P28221	24	0.556856
DB00177	P18089	25	0.556329
DB00177	P23975	26	0.554081
DB00177	P08908	27	0.547625
DB00177	P37231	28	0.544332
DB00177	P46098	29	0.540259
DB00177	Q01959	30	0.522706
DB00177	P08173	31	0.522069
DB00177	Q9H244	32	0.517777
DB00177	P03372	33	0.517212
DB00177	P07510	34	0.515945
DB00177	P12821	35	0.515945
DB00177	Q13224	36	0.514931
DB00177	P36544	37	0.508129
DB00177	P28335	38	0.500107
DB00177	P43681	39	0.495169
DB00177	P21728	40	0.494503
DB00177	P10275	41	0.490782
DB00177	P11388	42	0.483765
DB00177	P21917	43	0.482273
DB00177	P08912	44	0.471258
DB00177	P28222	45	0.468368
DB00177	Q05940	46	0.46785
DB00177	P48169	47	0.465781
DB00177	P06276	48	0.454933
DB00177	P21918	49	0.448968
DB00177	P41595	50	0.446493
DB00177	P42261	51	0.445182
DB00177	Q08289	52	0.445153
DB00177	P35462	53	0.444252
DB00177	P30542	54	0.440668
DB00177	P30939	55	0.440648
DB00177	P62158	56	0.436329
DB00177	Q12791	57	0.434888
DB00177	P23921	58	0.42975
DB00177	P18825	59	0.429237
DB00177	P19838	60	0.424955
DB00177	P22303	61	0.424068
DB00177	Q9Y5Y9	62	0.423946
DB00177	P34903	63	0.422817
DB00177	P00918	64	0.419684
DB00177	P34995	65	0.418878
DB00177	P99999	66	0.418381
DB00177	P04818	67	0.415388
DB00177	P06401	68	0.414737
DB00177	P07437	69	0.413262
DB00177	P27815	70	0.411993
DB00177	P04035	71	0.411876
DB00177	Q09428	72	0.408534
DB00177	Q13936	73	0.402932
DB00177	P30968	74	0.402813
DB00177	P11474	75	0.39997
DB00177	P29274	76	0.399311
DB00177	P00734	77	0.398439
DB00177	Q9H4B7	78	0.398079
DB00177	Q00975	79	0.396529
DB00177	O43497	80	0.395081
DB00177	O75469	81	0.393716
DB00177	P34969	82	0.393551
DB00177	Q9NZV8	83	0.393262
DB00177	P22748	84	0.392906
DB00177	P10253	85	0.391812
DB00177	Q07343	86	0.389416
DB00177	P42345	87	0.389232
DB00177	Q9NYK1	88	0.388353
DB00177	P62942	89	0.388311
DB00177	P25021	90	0.38636
DB00177	P11511	91	0.386341
DB00177	Q08499	92	0.386178
DB00177	P19793	93	0.384652
DB00177	P35869	94	0.383681
DB00177	Q07869	95	0.38332
DB00177	P10276	96	0.382271
DB00177	P30536	97	0.3809
DB00177	P35499	98	0.379816
DB00177	P03886	99	0.379633
DB00177	Q01668	100	0.378793
DB00178	P07550	1	0.671131
DB00178	P04150	2	0.66532
DB00178	Q14524	3	0.65804
DB00178	P35354	4	0.655777
DB00178	P20309	5	0.652156
DB00178	P35368	6	0.649796
DB00178	P11229	7	0.646561
DB00178	P08588	8	0.646066
DB00178	P08172	9	0.637524
DB00178	P35348	10	0.632223
DB00178	P28223	11	0.630321
DB00178	P35372	12	0.626189
DB00178	Q15822	13	0.624287
DB00178	P41143	14	0.605862
DB00178	P08913	15	0.60171
DB00178	P23219	16	0.599289
DB00178	P08908	17	0.594785
DB00178	P41145	18	0.593409
DB00178	P14867	19	0.593014
DB00178	P46098	20	0.583594
DB00178	Q12809	21	0.581113
DB00178	Q8TCU5	22	0.578405
DB00178	P37231	23	0.575255
DB00178	P23975	24	0.571284
DB00178	P14416	25	0.560505
DB00178	P31645	26	0.555285
DB00178	P18089	27	0.554608
DB00178	P08173	28	0.53636
DB00178	P25100	29	0.534473
DB00178	Q01959	30	0.534132
DB00178	P07510	31	0.532375
DB00178	P10275	32	0.519847
DB00178	P03372	33	0.516614
DB00178	P28221	34	0.512081
DB00178	Q9H244	35	0.510193
DB00178	Q13224	36	0.50336
DB00178	P21917	37	0.498095
DB00178	P21728	38	0.498039
DB00178	P28335	39	0.489771
DB00178	P36544	40	0.484098
DB00178	P43681	41	0.476858
DB00178	P28222	42	0.474528
DB00178	P08912	43	0.468894
DB00178	P27815	44	0.468362
DB00178	P11388	45	0.464375
DB00178	P06276	46	0.459025
DB00178	Q9Y5Y9	47	0.45826
DB00178	Q05940	48	0.453156
DB00178	P21918	49	0.450942
DB00178	P35462	50	0.450643
DB00178	O75469	51	0.441461
DB00178	P48169	52	0.430359
DB00178	P30939	53	0.425342
DB00178	P04035	54	0.423702
DB00178	P41595	55	0.422896
DB00178	P22303	56	0.421905
DB00178	Q09428	57	0.421456
DB00178	P30556	58	0.4203
DB00178	P18825	59	0.419661
DB00178	P42261	60	0.418049
DB00178	P62158	61	0.417576
DB00178	P34995	62	0.415821
DB00178	P00918	63	0.415262
DB00178	Q08289	64	0.412398
DB00178	P06401	65	0.41122
DB00178	P04818	66	0.409715
DB00178	Q12791	67	0.407303
DB00178	P30542	68	0.405823
DB00178	Q13621	69	0.403974
DB00178	P23921	70	0.401984
DB00178	Q09470	71	0.400351
DB00178	P19838	72	0.39883
DB00178	Q13936	73	0.398311
DB00178	P30968	74	0.39642
DB00178	Q00975	75	0.395851
DB00178	Q01668	76	0.394981
DB00178	P42262	77	0.39215
DB00178	P25021	78	0.389527
DB00178	P29274	79	0.387791
DB00178	Q9NZV8	80	0.38613
DB00178	P23416	81	0.383324
DB00178	Q9H4B7	82	0.381796
DB00178	Q07869	83	0.381787
DB00178	P34903	84	0.381172
DB00178	P30536	85	0.381037
DB00178	Q07343	86	0.379181
DB00178	P10696	87	0.378436
DB00178	P11511	88	0.377159
DB00178	Q8N1C3	89	0.375481
DB00178	P05023	90	0.373827
DB00178	P43119	91	0.373779
DB00178	O43497	92	0.373287
DB00178	O00555	93	0.37264
DB00178	P25103	94	0.372571
DB00178	P22748	95	0.372492
DB00178	P49327	96	0.370929
DB00178	P99999	97	0.370552
DB00178	P07437	98	0.370165
DB00178	P05093	99	0.370066
DB00178	P34969	100	0.36997
DB00180	P35348	1	0.582383
DB00180	Q15822	2	0.576085
DB00180	P20309	3	0.551353
DB00180	P23219	4	0.547972
DB00180	P41143	5	0.535935
DB00180	P14867	6	0.529973
DB00180	P14416	7	0.521735
DB00180	P08173	8	0.518654
DB00180	P11229	9	0.510215
DB00180	P03372	10	0.499365
DB00180	P37231	11	0.497286
DB00180	P10275	12	0.497126
DB00180	P41145	13	0.492002
DB00180	P11388	14	0.482229
DB00180	P35368	15	0.481509
DB00180	Q14524	16	0.481201
DB00180	P07550	17	0.480396
DB00180	P35354	18	0.47859
DB00180	P04035	19	0.474002
DB00180	Q12809	20	0.473328
DB00180	P08172	21	0.470622
DB00180	P08912	22	0.461845
DB00180	Q9H244	23	0.460816
DB00180	P06401	24	0.460669
DB00180	P35462	25	0.452316
DB00180	P35372	26	0.451323
DB00180	Q8TCU5	27	0.446188
DB00180	P18825	28	0.437943
DB00180	Q13224	29	0.431412
DB00180	Q05940	30	0.429798
DB00180	P08588	31	0.427569
DB00180	P08913	32	0.423871
DB00180	P11511	33	0.416117
DB00180	P31645	34	0.414384
DB00180	P30542	35	0.412263
DB00180	P06276	36	0.41202
DB00180	P21918	37	0.410789
DB00180	P28222	38	0.408096
DB00180	P12821	39	0.40696
DB00180	P07510	40	0.40696
DB00180	P34995	41	0.406768
DB00180	Q01959	42	0.406468
DB00180	P21917	43	0.404343
DB00180	Q09428	44	0.403145
DB00180	P23975	45	0.402862
DB00180	P04083	46	0.395254
DB00180	P18089	47	0.394345
DB00180	P23921	48	0.392259
DB00180	P43119	49	0.389676
DB00180	P34969	50	0.389341
DB00180	P46098	51	0.386309
DB00180	Q12791	52	0.385338
DB00180	P07437	53	0.382874
DB00180	P22303	54	0.382368
DB00180	P28702	55	0.381445
DB00180	Q9H4B7	56	0.38084
DB00180	Q07343	57	0.380573
DB00180	P05023	58	0.380136
DB00180	P33151	59	0.378097
DB00180	P43681	60	0.37648
DB00180	Q09470	61	0.376318
DB00180	P10415	62	0.375644
DB00180	P42345	63	0.374517
DB00180	P43088	64	0.373172
DB00180	Q07869	65	0.371814
DB00180	P19838	66	0.371681
DB00180	P08235	67	0.371087
DB00180	P29274	68	0.370377
DB00180	P28223	69	0.368887
DB00180	Q08289	70	0.365978
DB00180	Q13698	71	0.364156
DB00180	P22748	72	0.362582
DB00180	P04818	73	0.36249
DB00180	P62158	74	0.36247
DB00180	P42261	75	0.361647
DB00180	Q13936	76	0.361551
DB00180	P11474	77	0.361079
DB00180	P34903	78	0.360442
DB00180	P16066	79	0.359321
DB00180	P35228	80	0.359273
DB00180	P99999	81	0.358746
DB00180	Q13621	82	0.358644
DB00180	P10276	83	0.356711
DB00180	P43116	84	0.355725
DB00180	P09884	85	0.355567
DB00180	P15692	86	0.355452
DB00180	P41595	87	0.355008
DB00180	P00918	88	0.354445
DB00180	Q9NYK1	89	0.354256
DB00180	P30939	90	0.352877
DB00180	P23416	91	0.352772
DB00180	P19793	92	0.352763
DB00180	P28221	93	0.350715
DB00180	O00180	94	0.35064
DB00180	Q9Y2I1	95	0.350414
DB00180	P25100	96	0.349899
DB00180	P62942	97	0.349605
DB00180	P00533	98	0.349529
DB00180	P00374	99	0.34937
DB00180	P07327	100	0.349332
DB00181	P07550	1	0.701204
DB00181	P08588	2	0.700967
DB00181	P35354	3	0.698483
DB00181	P20309	4	0.695275
DB00181	P35348	5	0.691049
DB00181	P35372	6	0.687192
DB00181	P08172	7	0.684502
DB00181	Q8TCU5	8	0.668359
DB00181	P28223	9	0.666845
DB00181	P11229	10	0.666027
DB00181	P23219	11	0.663028
DB00181	P04150	12	0.66254
DB00181	P23975	13	0.660804
DB00181	P08908	14	0.649615
DB00181	P41143	15	0.648675
DB00181	P41145	16	0.64344
DB00181	P18089	17	0.641493
DB00181	P08913	18	0.63796
DB00181	Q14524	19	0.637123
DB00181	P31645	20	0.634229
DB00181	Q15822	21	0.623859
DB00181	Q12809	22	0.623486
DB00181	Q01959	23	0.619218
DB00181	P35368	24	0.618752
DB00181	P08173	25	0.603452
DB00181	P14416	26	0.59187
DB00181	P28221	27	0.59034
DB00181	P28335	28	0.588149
DB00181	P21728	29	0.587711
DB00181	P14867	30	0.586384
DB00181	P21917	31	0.575235
DB00181	Q13224	32	0.563132
DB00181	P03372	33	0.55972
DB00181	P28222	34	0.559031
DB00181	P43681	35	0.557635
DB00181	P18825	36	0.547855
DB00181	P25100	37	0.546306
DB00181	P46098	38	0.533311
DB00181	P62158	39	0.520842
DB00181	P37231	40	0.520489
DB00181	P41595	41	0.513753
DB00181	P08912	42	0.509785
DB00181	Q9Y5Y9	43	0.506995
DB00181	P35462	44	0.505422
DB00181	Q9H244	45	0.500611
DB00181	P48169	46	0.500586
DB00181	P22303	47	0.494222
DB00181	P27815	48	0.492054
DB00181	P36544	49	0.49005
DB00181	P10275	50	0.487605
DB00181	P25021	51	0.474609
DB00181	P42261	52	0.471141
DB00181	P30556	53	0.468913
DB00181	P25103	54	0.465314
DB00181	Q09470	55	0.463858
DB00181	P30939	56	0.463425
DB00181	P34969	57	0.458926
DB00181	P34995	58	0.457342
DB00181	P07510	59	0.457057
DB00181	P12821	60	0.457057
DB00181	P21918	61	0.454982
DB00181	P00918	62	0.453358
DB00181	O75469	63	0.450986
DB00181	P30968	64	0.449542
DB00181	Q9NYK1	65	0.44864
DB00181	Q05586	66	0.448395
DB00181	Q13936	67	0.446944
DB00181	P06276	68	0.446892
DB00181	P42262	69	0.444054
DB00181	P48443	70	0.442498
DB00181	Q05940	71	0.438609
DB00181	P19793	72	0.436071
DB00181	P04035	73	0.433296
DB00181	Q09428	74	0.428404
DB00181	P28702	75	0.427969
DB00181	P10253	76	0.425808
DB00181	P30542	77	0.425566
DB00181	O43497	78	0.425437
DB00181	P13631	79	0.424347
DB00181	Q12791	80	0.421941
DB00181	P05023	81	0.421199
DB00181	Q9NYX4	82	0.421038
DB00181	P11388	83	0.420933
DB00181	Q08289	84	0.420139
DB00181	P42345	85	0.41946
DB00181	P55017	86	0.41713
DB00181	Q01668	87	0.416506
DB00181	Q92731	88	0.415995
DB00181	Q4U2R8	89	0.412967
DB00181	P99999	90	0.412793
DB00181	P29274	91	0.409942
DB00181	P21397	92	0.408367
DB00181	P23921	93	0.408077
DB00181	P18507	94	0.407727
DB00181	Q00975	95	0.407142
DB00181	Q07343	96	0.406182
DB00181	P49327	97	0.405556
DB00181	P00326	98	0.404786
DB00181	Q08499	99	0.404461
DB00181	P29074	100	0.40383
DB00182	P07550	1	0.715011
DB00182	P23975	2	0.714872
DB00182	P35348	3	0.714854
DB00182	P28223	4	0.712151
DB00182	P18089	5	0.71199
DB00182	P08172	6	0.710226
DB00182	P20309	7	0.705923
DB00182	P08913	8	0.705436
DB00182	P14416	9	0.698007
DB00182	P21728	10	0.695331
DB00182	P31645	11	0.695172
DB00182	P08588	12	0.68986
DB00182	P28335	13	0.685349
DB00182	P35368	14	0.682181
DB00182	P11229	15	0.682167
DB00182	P35354	16	0.67923
DB00182	P08908	17	0.673628
DB00182	Q14524	18	0.664309
DB00182	P41145	19	0.664045
DB00182	P08173	20	0.664021
DB00182	Q12809	21	0.659054
DB00182	P35372	22	0.658167
DB00182	P25100	23	0.65781
DB00182	P28222	24	0.656263
DB00182	P18825	25	0.641523
DB00182	P41143	26	0.639785
DB00182	P28221	27	0.639268
DB00182	P21917	28	0.633794
DB00182	P23219	29	0.62907
DB00182	Q15822	30	0.617964
DB00182	Q8TCU5	31	0.612438
DB00182	P08912	32	0.607932
DB00182	P22303	33	0.594457
DB00182	P14867	34	0.583329
DB00182	P35462	35	0.579779
DB00182	P21918	36	0.579738
DB00182	P46098	37	0.574987
DB00182	P04150	38	0.573608
DB00182	P03372	39	0.567863
DB00182	P41595	40	0.553253
DB00182	P62158	41	0.551782
DB00182	P30939	42	0.550817
DB00182	P36544	43	0.548836
DB00182	P34969	44	0.546191
DB00182	P43681	45	0.544974
DB00182	Q13224	46	0.538594
DB00182	P30556	47	0.533232
DB00182	P37231	48	0.529127
DB00182	P06276	49	0.526859
DB00182	Q14654	50	0.525011
DB00182	P00918	51	0.519538
DB00182	Q13936	52	0.518932
DB00182	P21397	53	0.514222
DB00182	Q05586	54	0.505459
DB00182	Q13698	55	0.499062
DB00182	P30968	56	0.498278
DB00182	P29274	57	0.495916
DB00182	Q09428	58	0.495714
DB00182	P48169	59	0.49207
DB00182	P27815	60	0.486881
DB00182	P28702	61	0.485134
DB00182	P27338	62	0.484579
DB00182	P34903	63	0.480828
DB00182	Q07343	64	0.476143
DB00182	Q92731	65	0.47557
DB00182	P42261	66	0.475361
DB00182	Q00975	67	0.4741
DB00182	P35499	68	0.473093
DB00182	P55017	69	0.469874
DB00182	Q08499	70	0.469035
DB00182	P10275	71	0.466814
DB00182	Q12791	72	0.466535
DB00182	P30542	73	0.466478
DB00182	P04035	74	0.465511
DB00182	P19793	75	0.464865
DB00182	P19838	76	0.460701
DB00182	P25021	77	0.460511
DB00182	P42262	78	0.459804
DB00182	P05023	79	0.459592
DB00182	O75469	80	0.456905
DB00182	Q9NYK1	81	0.456221
DB00182	P11388	82	0.452983
DB00182	P13631	83	0.452575
DB00182	Q9NYX4	84	0.450875
DB00182	Q9Y5Y9	85	0.450469
DB00182	Q9H244	86	0.450026
DB00182	P48443	87	0.449228
DB00182	P32297	88	0.447789
DB00182	P09917	89	0.44751
DB00182	O43497	90	0.447501
DB00182	P13945	91	0.446748
DB00182	Q13639	92	0.445847
DB00182	O76074	93	0.444667
DB00182	P34995	94	0.444035
DB00182	P10415	95	0.443381
DB00182	Q09470	96	0.442087
DB00182	Q4U2R8	97	0.441699
DB00182	P25103	98	0.441437
DB00182	P30532	99	0.441013
DB00182	P15056	100	0.440152
DB00184	P35348	1	0.725531
DB00184	P07550	2	0.722279
DB00184	P23975	3	0.722035
DB00184	P28223	4	0.714399
DB00184	P08172	5	0.714243
DB00184	P08913	6	0.713447
DB00184	P14416	7	0.71156
DB00184	P20309	8	0.709071
DB00184	P18089	9	0.702282
DB00184	P08588	10	0.702215
DB00184	P31645	11	0.69749
DB00184	P11229	12	0.691921
DB00184	P21728	13	0.688839
DB00184	P35354	14	0.685745
DB00184	P35368	15	0.683796
DB00184	P28335	16	0.681705
DB00184	P35372	17	0.678341
DB00184	P41145	18	0.675141
DB00184	Q14524	19	0.673937
DB00184	Q01959	20	0.672326
DB00184	P08908	21	0.670671
DB00184	P25100	22	0.67018
DB00184	Q12809	23	0.668662
DB00184	P28222	24	0.657812
DB00184	P28221	25	0.657475
DB00184	P41143	26	0.647816
DB00184	P08173	27	0.645624
DB00184	P21917	28	0.642211
DB00184	P18825	29	0.639124
DB00184	P23219	30	0.631585
DB00184	Q8TCU5	31	0.6213
DB00184	P08912	32	0.616935
DB00184	P14867	33	0.602567
DB00184	P04150	34	0.595296
DB00184	P35462	35	0.589607
DB00184	P22303	36	0.586481
DB00184	P41595	37	0.581082
DB00184	P21918	38	0.576465
DB00184	P46098	39	0.575108
DB00184	P03372	40	0.570941
DB00184	P34969	41	0.552355
DB00184	P37231	42	0.55216
DB00184	P30939	43	0.551484
DB00184	Q13224	44	0.550767
DB00184	Q05940	45	0.54309
DB00184	P62158	46	0.537523
DB00184	P06276	47	0.53639
DB00184	P00918	48	0.524759
DB00184	Q13936	49	0.516421
DB00184	P29274	50	0.51506
DB00184	P30556	51	0.509839
DB00184	Q09428	52	0.506609
DB00184	P42261	53	0.501999
DB00184	P30968	54	0.50003
DB00184	Q14654	55	0.499071
DB00184	Q00975	56	0.492764
DB00184	P10275	57	0.491368
DB00184	P27815	58	0.487411
DB00184	P21397	59	0.487346
DB00184	P34903	60	0.483145
DB00184	P27338	61	0.478639
DB00184	Q07343	62	0.477517
DB00184	P48169	63	0.475783
DB00184	Q13698	64	0.473345
DB00184	P25021	65	0.472659
DB00184	P19838	66	0.47052
DB00184	Q9H244	67	0.467539
DB00184	P04035	68	0.46727
DB00184	Q12791	69	0.465329
DB00184	P11388	70	0.464752
DB00184	Q08289	71	0.464634
DB00184	Q09470	72	0.463562
DB00184	O43497	73	0.461977
DB00184	P55017	74	0.460335
DB00184	Q05586	75	0.459265
DB00184	P28702	76	0.456919
DB00184	P13631	77	0.455626
DB00184	P42262	78	0.455125
DB00184	Q92731	79	0.453689
DB00184	P05023	80	0.452354
DB00184	O75469	81	0.452052
DB00184	P19793	82	0.450938
DB00184	P30542	83	0.450315
DB00184	Q08499	84	0.450118
DB00184	Q01668	85	0.447753
DB00184	O00555	86	0.447222
DB00184	Q9NYK1	87	0.446897
DB00184	Q13002	88	0.446149
DB00184	Q4U2R8	89	0.445499
DB00184	P09917	90	0.444075
DB00184	P35499	91	0.440068
DB00184	Q9NZV8	92	0.43764
DB00184	P34995	93	0.43759
DB00184	P29074	94	0.434097
DB00184	P10415	95	0.433367
DB00184	P15056	96	0.433195
DB00184	Q9NR97	97	0.432411
DB00184	P13945	98	0.432251
DB00184	P11511	99	0.431867
DB00184	P06401	100	0.431369
DB00185	P07550	1	0.694131
DB00185	P14416	2	0.683609
DB00185	P08913	3	0.675657
DB00185	Q14524	4	0.672627
DB00185	P08172	5	0.671386
DB00185	P35354	6	0.658579
DB00185	P08588	7	0.655643
DB00185	P28223	8	0.652107
DB00185	P14867	9	0.651069
DB00185	P23975	10	0.649426
DB00185	P35348	11	0.643492
DB00185	P23219	12	0.628533
DB00185	P08908	13	0.627034
DB00185	P35368	14	0.625136
DB00185	Q8TCU5	15	0.621356
DB00185	Q12809	16	0.621185
DB00185	P28221	17	0.619311
DB00185	P35372	18	0.617262
DB00185	P18089	19	0.615617
DB00185	P31645	20	0.610028
DB00185	P41145	21	0.604979
DB00185	Q15822	22	0.603986
DB00185	P28335	23	0.602361
DB00185	P21728	24	0.594626
DB00185	P28222	25	0.588026
DB00185	Q01959	26	0.583291
DB00185	P25100	27	0.578673
DB00185	P04150	28	0.574331
DB00185	P08173	29	0.558891
DB00185	P03372	30	0.554215
DB00185	P18825	31	0.549999
DB00185	P35462	32	0.54613
DB00185	P41595	33	0.545594
DB00185	P37231	34	0.544027
DB00185	P06276	35	0.533672
DB00185	P36544	36	0.533029
DB00185	P30939	37	0.532176
DB00185	P46098	38	0.530584
DB00185	P41143	39	0.529662
DB00185	P21917	40	0.528345
DB00185	P43681	41	0.519341
DB00185	P22303	42	0.51861
DB00185	P00918	43	0.512108
DB00185	Q08289	44	0.509925
DB00185	Q13224	45	0.508777
DB00185	Q05940	46	0.504148
DB00185	P21918	47	0.502888
DB00185	P08912	48	0.49752
DB00185	P10275	49	0.493112
DB00185	P04035	50	0.48518
DB00185	P29274	51	0.484463
DB00185	P62158	52	0.482536
DB00185	P04818	53	0.476658
DB00185	P30542	54	0.469795
DB00185	Q09428	55	0.467506
DB00185	Q07343	56	0.466491
DB00185	P34969	57	0.465666
DB00185	P00374	58	0.463587
DB00185	P30556	59	0.462253
DB00185	P22748	60	0.45857
DB00185	Q9H244	61	0.456483
DB00185	P34903	62	0.45582
DB00185	P48169	63	0.454528
DB00185	Q13936	64	0.454113
DB00185	P42261	65	0.452657
DB00185	P11388	66	0.451881
DB00185	P30968	67	0.451767
DB00185	Q9NZV8	68	0.449265
DB00185	Q01668	69	0.448914
DB00185	P19838	70	0.44399
DB00185	P23921	71	0.443081
DB00185	P27815	72	0.441214
DB00185	Q05586	73	0.441042
DB00185	P42262	74	0.438515
DB00185	Q12791	75	0.438042
DB00185	Q13698	76	0.437701
DB00185	P06401	77	0.437515
DB00185	P12821	78	0.435368
DB00185	P07510	79	0.435368
DB00185	Q00975	80	0.433414
DB00185	P28702	81	0.433412
DB00185	Q14654	82	0.433398
DB00185	Q9Y5Y9	83	0.430348
DB00185	O00555	84	0.429792
DB00185	P11511	85	0.428756
DB00185	Q08499	86	0.426571
DB00185	P09884	87	0.424453
DB00185	P25103	88	0.422676
DB00185	Q09470	89	0.421538
DB00185	P43088	90	0.417753
DB00185	P99999	91	0.416714
DB00185	P25021	92	0.415884
DB00185	P03886	93	0.415615
DB00185	P15056	94	0.414083
DB00185	O75469	95	0.412371
DB00185	P10696	96	0.411774
DB00185	P34995	97	0.406608
DB00185	P56282	98	0.405414
DB00185	P07451	99	0.40451
DB00185	P29275	100	0.403764
DB00186	P14416	1	0.739539
DB00186	P21728	2	0.734419
DB00186	P18089	3	0.734385
DB00186	P28223	4	0.734349
DB00186	P28335	5	0.733643
DB00186	P08913	6	0.733584
DB00186	P08172	7	0.733367
DB00186	P35348	8	0.732034
DB00186	P08908	9	0.730448
DB00186	P35462	10	0.728601
DB00186	P11229	11	0.72443
DB00186	Q01959	12	0.722962
DB00186	P35499	13	0.72116
DB00186	P35368	14	0.721116
DB00186	P28222	15	0.717034
DB00186	P50406	16	0.715543
DB00186	P18825	17	0.71296
DB00186	P30556	18	0.708545
DB00186	P08912	19	0.708522
DB00186	P28221	20	0.702136
DB00186	Q14654	21	0.699709
DB00186	P21917	22	0.697278
DB00186	Q9NPC2	23	0.693598
DB00186	O14732	24	0.693556
DB00186	P41595	25	0.688796
DB00186	P55017	26	0.683858
DB00186	P34969	27	0.680033
DB00186	Q9NR96	28	0.67922
DB00186	P09917	29	0.678418
DB00186	Q9H3N8	30	0.671171
DB00186	Q07699	31	0.67028
DB00186	P07900	32	0.667068
DB00186	P14555	33	0.666305
DB00186	P03372	34	0.665801
DB00186	P08173	35	0.665105
DB00186	P09619	36	0.664735
DB00186	P16083	37	0.664362
DB00186	P49841	38	0.662846
DB00186	P02679	39	0.662764
DB00186	P00374	40	0.656702
DB00186	P51787	41	0.655791
DB00186	O15111	42	0.654829
DB00186	Q09428	43	0.651552
DB00186	P46098	44	0.65109
DB00186	P09211	45	0.650891
DB00186	P16471	46	0.649609
DB00186	O60882	47	0.647222
DB00186	P30926	48	0.64657
DB00186	P23975	49	0.645751
DB00186	Q16739	50	0.645544
DB00186	P04818	51	0.644691
DB00186	P29317	52	0.643019
DB00186	Q9NR33	53	0.641644
DB00186	P13631	54	0.641634
DB00186	P35354	55	0.641328
DB00186	Q99584	56	0.640055
DB00186	P27815	57	0.637963
DB00186	O14920	58	0.637037
DB00186	P08100	59	0.636447
DB00186	Q8TCU5	60	0.635433
DB00186	O60391	61	0.633754
DB00186	O00305	62	0.633569
DB00186	Q14524	63	0.633511
DB00186	P19320	64	0.630359
DB00186	P29466	65	0.629838
DB00186	P20309	66	0.628444
DB00186	Q12809	67	0.625277
DB00186	P10109	68	0.624878
DB00186	P42261	69	0.624313
DB00186	Q13200	70	0.624261
DB00186	Q9Y2I1	71	0.623746
DB00186	O60882	72	0.622801
DB00186	P21918	73	0.621491
DB00186	P19634	74	0.621156
DB00186	P43681	75	0.619591
DB00186	P00918	76	0.618464
DB00186	P31645	77	0.618428
DB00186	Q9Y478	78	0.618234
DB00186	P00533	79	0.617507
DB00186	P34995	80	0.616683
DB00186	Q99519	81	0.614175
DB00186	Q13936	82	0.614084
DB00186	P54284	83	0.613684
DB00186	P27986	84	0.611876
DB00186	P00749	85	0.611322
DB00186	P34972	86	0.611186
DB00186	P08235	87	0.611049
DB00186	Q99835	88	0.610933
DB00186	P36888	89	0.610364
DB00186	P01375	90	0.608534
DB00186	Q13224	91	0.607992
DB00186	Q13255	92	0.607768
DB00186	Q08289	93	0.607739
DB00186	P25101	94	0.607672
DB00186	Q92781	95	0.606844
DB00186	Q99707	96	0.605754
DB00186	P02671	97	0.604172
DB00186	Q92769	98	0.601316
DB00186	P22303	99	0.60124
DB00186	P24385	100	0.600025
DB00187	P07550	1	0.69297
DB00187	Q14524	2	0.683505
DB00187	P04150	3	0.670697
DB00187	P35354	4	0.66489
DB00187	P11229	5	0.662122
DB00187	P35348	6	0.65374
DB00187	P08172	7	0.649252
DB00187	P14867	8	0.628325
DB00187	Q8TCU5	9	0.624656
DB00187	P35372	10	0.624307
DB00187	P35368	11	0.620184
DB00187	P23219	12	0.618323
DB00187	P41143	13	0.613549
DB00187	Q15822	14	0.609777
DB00187	P41145	15	0.607288
DB00187	Q12809	16	0.607213
DB00187	P28223	17	0.60428
DB00187	P20309	18	0.602018
DB00187	P08913	19	0.594025
DB00187	P23975	20	0.589241
DB00187	P14416	21	0.582223
DB00187	P18089	22	0.571403
DB00187	P08173	23	0.555988
DB00187	P31645	24	0.545744
DB00187	Q01959	25	0.530408
DB00187	P08908	26	0.529638
DB00187	Q13224	27	0.517762
DB00187	P03372	28	0.517149
DB00187	P37231	29	0.507986
DB00187	P28221	30	0.506066
DB00187	P25100	31	0.505842
DB00187	P46098	32	0.498433
DB00187	P28222	33	0.497879
DB00187	P11388	34	0.496258
DB00187	P21728	35	0.487576
DB00187	P21917	36	0.485199
DB00187	P08912	37	0.484887
DB00187	P28335	38	0.482199
DB00187	P36544	39	0.480792
DB00187	P10275	40	0.480495
DB00187	P21918	41	0.479955
DB00187	Q05940	42	0.477067
DB00187	P06276	43	0.469781
DB00187	Q9H244	44	0.460919
DB00187	P34995	45	0.456455
DB00187	P35462	46	0.450573
DB00187	P22303	47	0.447979
DB00187	P43681	48	0.443312
DB00187	P04035	49	0.436866
DB00187	P18825	50	0.433291
DB00187	P30556	51	0.432819
DB00187	P12821	52	0.426793
DB00187	P07510	53	0.426793
DB00187	Q09428	54	0.419771
DB00187	Q09470	55	0.416479
DB00187	P00918	56	0.41647
DB00187	P48169	57	0.409774
DB00187	Q13936	58	0.409217
DB00187	P30542	59	0.406885
DB00187	P30939	60	0.405878
DB00187	P04818	61	0.405701
DB00187	Q08289	62	0.404929
DB00187	Q01668	63	0.402914
DB00187	P62158	64	0.401078
DB00187	P30968	65	0.400026
DB00187	Q00975	66	0.399102
DB00187	P42261	67	0.398873
DB00187	P34969	68	0.397125
DB00187	P06401	69	0.395337
DB00187	P19838	70	0.391111
DB00187	P29274	71	0.39005
DB00187	P41595	72	0.389065
DB00187	P27815	73	0.388035
DB00187	Q12791	74	0.384726
DB00187	P00374	75	0.384461
DB00187	P43119	76	0.383761
DB00187	P07437	77	0.383457
DB00187	P11511	78	0.379189
DB00187	P19793	79	0.378448
DB00187	Q07343	80	0.37444
DB00187	Q9H4B7	81	0.374089
DB00187	Q9Y5Y9	82	0.372619
DB00187	P25021	83	0.372525
DB00187	P25103	84	0.372489
DB00187	P30536	85	0.371853
DB00187	P05023	86	0.371647
DB00187	P35869	87	0.371244
DB00187	P28702	88	0.369575
DB00187	P23921	89	0.365167
DB00187	Q07869	90	0.364238
DB00187	P22748	91	0.362666
DB00187	P34903	92	0.357535
DB00187	O75469	93	0.357077
DB00187	P08235	94	0.356231
DB00187	P62942	95	0.356206
DB00187	P00750	96	0.356121
DB00187	O14732	97	0.356107
DB00187	P23416	98	0.35453
DB00187	P19320	99	0.354347
DB00187	P33151	100	0.353703
DB00188	P14416	1	0.699596
DB00188	P08913	2	0.684396
DB00188	P07550	3	0.683936
DB00188	P35348	4	0.676693
DB00188	P11229	5	0.675163
DB00188	P35354	6	0.667678
DB00188	P28223	7	0.664445
DB00188	P08172	8	0.663407
DB00188	P21728	9	0.663059
DB00188	P23219	10	0.661974
DB00188	P23975	11	0.660362
DB00188	Q14524	12	0.65983
DB00188	P08908	13	0.655711
DB00188	P28221	14	0.654161
DB00188	P20309	15	0.651805
DB00188	P35368	16	0.641662
DB00188	Q12809	17	0.632914
DB00188	P31645	18	0.6327
DB00188	P28222	19	0.631756
DB00188	P28335	20	0.630912
DB00188	P08588	21	0.630298
DB00188	P25100	22	0.62836
DB00188	P35372	23	0.624018
DB00188	P18089	24	0.623358
DB00188	P14867	25	0.613513
DB00188	Q01959	26	0.606404
DB00188	P41595	27	0.60462
DB00188	P21917	28	0.603479
DB00188	P18825	29	0.599304
DB00188	Q15822	30	0.595408
DB00188	P41145	31	0.591186
DB00188	P37231	32	0.580726
DB00188	P36544	33	0.577433
DB00188	P04150	34	0.573193
DB00188	Q8TCU5	35	0.5674
DB00188	P06276	36	0.565146
DB00188	P11388	37	0.56353
DB00188	Q05940	38	0.562145
DB00188	P41143	39	0.562113
DB00188	P46098	40	0.552846
DB00188	P03372	41	0.550473
DB00188	P04035	42	0.550008
DB00188	P29274	43	0.544912
DB00188	P22303	44	0.541287
DB00188	P00918	45	0.535891
DB00188	P08173	46	0.535887
DB00188	P30939	47	0.533555
DB00188	P35462	48	0.533536
DB00188	P34969	49	0.53191
DB00188	Q09428	50	0.531324
DB00188	P08912	51	0.52952
DB00188	P22748	52	0.52796
DB00188	P04818	53	0.517054
DB00188	Q08289	54	0.515855
DB00188	P21918	55	0.513855
DB00188	P43681	56	0.513592
DB00188	Q13936	57	0.513427
DB00188	P30542	58	0.50991
DB00188	P30556	59	0.508926
DB00188	Q07343	60	0.508598
DB00188	P10275	61	0.50592
DB00188	P34903	62	0.505558
DB00188	Q13224	63	0.504853
DB00188	P28702	64	0.494625
DB00188	Q12791	65	0.49388
DB00188	P09884	66	0.492148
DB00188	P27815	67	0.491796
DB00188	P25021	68	0.490937
DB00188	Q14654	69	0.487546
DB00188	P62158	70	0.487319
DB00188	P00374	71	0.481243
DB00188	P48169	72	0.474571
DB00188	Q9NYK1	73	0.472815
DB00188	P42261	74	0.471211
DB00188	O43497	75	0.469637
DB00188	P06401	76	0.468959
DB00188	O15399	77	0.466979
DB00188	Q13002	78	0.466109
DB00188	Q00975	79	0.462651
DB00188	O76074	80	0.461277
DB00188	P34995	81	0.460566
DB00188	Q01668	82	0.460259
DB00188	Q13698	83	0.4589
DB00188	P30968	84	0.458399
DB00188	P10696	85	0.458278
DB00188	Q08499	86	0.456843
DB00188	P23921	87	0.455183
DB00188	P56282	88	0.453607
DB00188	O15554	89	0.453361
DB00188	P07202	90	0.453272
DB00188	P19838	91	0.453246
DB00188	P12821	92	0.451631
DB00188	P07510	93	0.451631
DB00188	P22033	94	0.451365
DB00188	P21397	95	0.450876
DB00188	P42262	96	0.44741
DB00188	P23416	97	0.446921
DB00188	O00555	98	0.44612
DB00188	P11511	99	0.445828
DB00188	Q9UPY5	100	0.445387
DB00191	P07550	1	0.714573
DB00191	P35348	2	0.714417
DB00191	P28223	3	0.712151
DB00191	P08172	4	0.710226
DB00191	P18089	5	0.709408
DB00191	P20309	6	0.705923
DB00191	P08913	7	0.701468
DB00191	P14416	8	0.697542
DB00191	P21728	9	0.690453
DB00191	P08588	10	0.6894
DB00191	P35354	11	0.687052
DB00191	P35368	12	0.682746
DB00191	P11229	13	0.682167
DB00191	P28335	14	0.68166
DB00191	P08908	15	0.673628
DB00191	Q14524	16	0.668196
DB00191	P41145	17	0.664045
DB00191	P08173	18	0.664021
DB00191	P35372	19	0.662088
DB00191	Q12809	20	0.659054
DB00191	P25100	21	0.65781
DB00191	P28222	22	0.650866
DB00191	P18825	23	0.641523
DB00191	P41143	24	0.640006
DB00191	P28221	25	0.639268
DB00191	P21917	26	0.633295
DB00191	P23219	27	0.630229
DB00191	Q15822	28	0.617964
DB00191	Q8TCU5	29	0.616072
DB00191	P08912	30	0.600917
DB00191	P22303	31	0.592104
DB00191	P14867	32	0.583329
DB00191	P04150	33	0.577878
DB00191	P35462	34	0.573962
DB00191	P21918	35	0.570965
DB00191	P46098	36	0.570945
DB00191	P03372	37	0.567336
DB00191	P41595	38	0.549573
DB00191	P36544	39	0.549482
DB00191	P30939	40	0.546673
DB00191	P34969	41	0.546257
DB00191	P62158	42	0.545682
DB00191	Q05940	43	0.542666
DB00191	Q13224	44	0.538594
DB00191	P30556	45	0.533232
DB00191	P43681	46	0.530273
DB00191	P06276	47	0.524047
DB00191	P00918	48	0.520189
DB00191	Q14654	49	0.517936
DB00191	Q13936	50	0.51746
DB00191	P37231	51	0.51705
DB00191	Q05586	52	0.501329
DB00191	Q13698	53	0.496276
DB00191	P30968	54	0.494014
DB00191	P29274	55	0.493097
DB00191	Q09428	56	0.492895
DB00191	P48169	57	0.488352
DB00191	P28702	58	0.485134
DB00191	P27815	59	0.483984
DB00191	P34903	60	0.48217
DB00191	Q00975	61	0.476258
DB00191	Q92731	62	0.47622
DB00191	P10275	63	0.471167
DB00191	P35499	64	0.468976
DB00191	P42262	65	0.465653
DB00191	P04035	66	0.465511
DB00191	Q07343	67	0.464495
DB00191	Q12791	68	0.462833
DB00191	Q08499	69	0.461943
DB00191	P19793	70	0.461742
DB00191	P19838	71	0.461576
DB00191	P42261	72	0.461321
DB00191	P25021	73	0.461158
DB00191	P55017	74	0.460008
DB00191	P30542	75	0.458211
DB00191	Q9NYK1	76	0.456221
DB00191	P05023	77	0.455899
DB00191	O75469	78	0.454486
DB00191	P13631	79	0.454483
DB00191	P48443	80	0.449228
DB00191	Q9H244	81	0.447614
DB00191	Q13639	82	0.447176
DB00191	Q9NYX4	83	0.446113
DB00191	Q4U2R8	84	0.44581
DB00191	Q9Y5Y9	85	0.444617
DB00191	P11388	86	0.444523
DB00191	P09917	87	0.44387
DB00191	P10415	88	0.443381
DB00191	P25103	89	0.442305
DB00191	Q09470	90	0.441335
DB00191	P34995	91	0.440227
DB00191	P28472	92	0.440054
DB00191	P13945	93	0.439157
DB00191	P15056	94	0.438242
DB00191	P00374	95	0.436973
DB00191	O43497	96	0.436042
DB00191	P30532	97	0.435287
DB00191	P50406	98	0.43466
DB00191	P23297	99	0.43376
DB00191	Q13002	100	0.433756
DB00193	P35348	1	0.724676
DB00193	P07550	2	0.723065
DB00193	P08172	3	0.71548
DB00193	P28223	4	0.7152
DB00193	P08913	5	0.708735
DB00193	P08588	6	0.707487
DB00193	P18089	7	0.699871
DB00193	P35354	8	0.694769
DB00193	P14416	9	0.692715
DB00193	P11229	10	0.690282
DB00193	P35368	11	0.684961
DB00193	P21728	12	0.676481
DB00193	Q14524	13	0.674434
DB00193	P08908	14	0.669691
DB00193	Q01959	15	0.665024
DB00193	Q12809	16	0.663059
DB00193	P08173	17	0.654526
DB00193	P25100	18	0.651501
DB00193	P28221	19	0.634381
DB00193	P23219	20	0.633855
DB00193	Q15822	21	0.628546
DB00193	P28222	22	0.62665
DB00193	P21917	23	0.616703
DB00193	P18825	24	0.613494
DB00193	P04150	25	0.604686
DB00193	P14867	26	0.603609
DB00193	P22303	27	0.596255
DB00193	P08912	28	0.595864
DB00193	P35462	29	0.575009
DB00193	P46098	30	0.569537
DB00193	P03372	31	0.566718
DB00193	P41595	32	0.558658
DB00193	P36544	33	0.555566
DB00193	P21918	34	0.555425
DB00193	Q05940	35	0.545162
DB00193	Q13224	36	0.541094
DB00193	P62158	37	0.531633
DB00193	P37231	38	0.528155
DB00193	P43681	39	0.527998
DB00193	P06276	40	0.527461
DB00193	P30939	41	0.525031
DB00193	P34969	42	0.522577
DB00193	P00918	43	0.512965
DB00193	P30556	44	0.504929
DB00193	P10275	45	0.501791
DB00193	P30968	46	0.493666
DB00193	Q13936	47	0.491265
DB00193	Q05586	48	0.487484
DB00193	Q09428	49	0.481207
DB00193	P29274	50	0.480337
DB00193	Q00975	51	0.478923
DB00193	Q13698	52	0.470522
DB00193	P34903	53	0.468104
DB00193	Q14654	54	0.467633
DB00193	P48169	55	0.464916
DB00193	P11388	56	0.46338
DB00193	Q9H244	57	0.460246
DB00193	P19793	58	0.456777
DB00193	P27338	59	0.455957
DB00193	P42262	60	0.455822
DB00193	Q08289	61	0.455584
DB00193	P04035	62	0.455533
DB00193	P25021	63	0.45452
DB00193	P28702	64	0.452327
DB00193	O75469	65	0.452191
DB00193	P27815	66	0.451043
DB00193	P21397	67	0.450837
DB00193	Q07343	68	0.450116
DB00193	Q01668	69	0.448605
DB00193	Q92731	70	0.448155
DB00193	P19838	71	0.447399
DB00193	Q12791	72	0.446175
DB00193	Q09470	73	0.445383
DB00193	P25103	74	0.441809
DB00193	Q4U2R8	75	0.441781
DB00193	P34995	76	0.440171
DB00193	Q9Y5Y9	77	0.437584
DB00193	P42261	78	0.43605
DB00193	P05023	79	0.435344
DB00193	P30542	80	0.430007
DB00193	P13631	81	0.429795
DB00193	P48443	82	0.428862
DB00193	P09917	83	0.426858
DB00193	O00555	84	0.426676
DB00193	P06401	85	0.426325
DB00193	P10415	86	0.424958
DB00193	Q9NYK1	87	0.424302
DB00193	P00374	88	0.422718
DB00193	Q9NZV8	89	0.421468
DB00193	P13945	90	0.420205
DB00193	P32297	91	0.419978
DB00193	Q9NPC2	92	0.418776
DB00193	P28074	93	0.418309
DB00193	P00750	94	0.417615
DB00193	O43497	95	0.417454
DB00193	P15056	96	0.417284
DB00193	Q08499	97	0.41692
DB00193	P35499	98	0.416772
DB00193	P29074	99	0.416266
DB00193	P23297	100	0.415744
DB00195	P35348	1	0.708119
DB00195	P35372	2	0.68605
DB00195	P08172	3	0.676015
DB00195	P28223	4	0.670764
DB00195	P04150	5	0.667636
DB00195	P41143	6	0.656882
DB00195	P20309	7	0.65665
DB00195	Q14524	8	0.646998
DB00195	P35354	9	0.646617
DB00195	P41145	10	0.64435
DB00195	P18089	11	0.640059
DB00195	P23975	12	0.637173
DB00195	P35368	13	0.633639
DB00195	P11229	14	0.618841
DB00195	Q12809	15	0.617622
DB00195	P08913	16	0.608391
DB00195	Q8TCU5	17	0.598734
DB00195	Q15822	18	0.598513
DB00195	P31645	19	0.582795
DB00195	P14867	20	0.57784
DB00195	Q01959	21	0.571169
DB00195	P23219	22	0.568916
DB00195	P08173	23	0.567836
DB00195	P14416	24	0.565153
DB00195	P28335	25	0.55236
DB00195	P21728	26	0.548897
DB00195	P08908	27	0.544764
DB00195	P03372	28	0.537128
DB00195	P21917	29	0.535273
DB00195	P25100	30	0.531368
DB00195	P28222	31	0.528546
DB00195	Q13224	32	0.527104
DB00195	P43681	33	0.512622
DB00195	P28221	34	0.508938
DB00195	Q9H244	35	0.508861
DB00195	P46098	36	0.505064
DB00195	P18825	37	0.501524
DB00195	P08912	38	0.491631
DB00195	P22303	39	0.483333
DB00195	P37231	40	0.470646
DB00195	P36544	41	0.46951
DB00195	P11388	42	0.468202
DB00195	P21918	43	0.465796
DB00195	P62158	44	0.460548
DB00195	Q05940	45	0.457331
DB00195	P34969	46	0.445342
DB00195	P10275	47	0.444775
DB00195	P30556	48	0.443049
DB00195	P06276	49	0.441328
DB00195	P30939	50	0.436826
DB00195	P34995	51	0.435892
DB00195	P35462	52	0.430594
DB00195	P12821	53	0.423678
DB00195	P07510	54	0.423678
DB00195	P19793	55	0.422488
DB00195	P00918	56	0.420051
DB00195	P48169	57	0.418195
DB00195	P30968	58	0.414666
DB00195	P27815	59	0.414503
DB00195	Q13936	60	0.414118
DB00195	P04035	61	0.408977
DB00195	O75469	62	0.407543
DB00195	P42262	63	0.405282
DB00195	Q09428	64	0.403676
DB00195	P10253	65	0.402832
DB00195	P29274	66	0.40266
DB00195	Q12791	67	0.401935
DB00195	Q01668	68	0.396851
DB00195	P41595	69	0.396679
DB00195	Q09470	70	0.395282
DB00195	P43119	71	0.392051
DB00195	P00750	72	0.391164
DB00195	Q00975	73	0.3903
DB00195	Q13698	74	0.389958
DB00195	O14732	75	0.389509
DB00195	Q4U2R8	76	0.387443
DB00195	P08235	77	0.3853
DB00195	Q9Y5Y9	78	0.382764
DB00195	P10415	79	0.382025
DB00195	Q92731	80	0.381962
DB00195	P28472	81	0.381571
DB00195	Q9NPC2	82	0.37866
DB00195	O00555	83	0.378482
DB00195	P42261	84	0.376111
DB00195	P06401	85	0.375896
DB00195	Q13002	86	0.375466
DB00195	P23921	87	0.375069
DB00195	P27338	88	0.373002
DB00195	P28702	89	0.372745
DB00195	Q9NYK1	90	0.37119
DB00195	P19838	91	0.370709
DB00195	O43497	92	0.37069
DB00195	P07949	93	0.370407
DB00195	P05023	94	0.370392
DB00195	P25021	95	0.370173
DB00195	O14764	96	0.370018
DB00195	P25103	97	0.367371
DB00195	P07900	98	0.367172
DB00195	P13631	99	0.366829
DB00195	Q08289	100	0.36661
DB00197	P07550	1	0.703978
DB00197	P08913	2	0.700466
DB00197	P20309	3	0.692296
DB00197	P11229	4	0.691926
DB00197	P14416	5	0.680727
DB00197	P08588	6	0.680091
DB00197	P35348	7	0.678221
DB00197	P28223	8	0.675802
DB00197	P08172	9	0.674476
DB00197	P23219	10	0.67209
DB00197	P23975	11	0.670757
DB00197	Q12809	12	0.669889
DB00197	P08908	13	0.666873
DB00197	P35354	14	0.663602
DB00197	Q14524	15	0.652506
DB00197	P31645	16	0.652292
DB00197	P35368	17	0.645903
DB00197	P41145	18	0.643095
DB00197	P14867	19	0.641131
DB00197	P18089	20	0.637485
DB00197	P35372	21	0.635607
DB00197	P04150	22	0.62735
DB00197	P28221	23	0.619531
DB00197	P21728	24	0.614943
DB00197	Q15822	25	0.613113
DB00197	P25100	26	0.611093
DB00197	P41143	27	0.6082
DB00197	Q8TCU5	28	0.607039
DB00197	P08173	29	0.600239
DB00197	P41595	30	0.589678
DB00197	Q01959	31	0.58912
DB00197	P28335	32	0.586809
DB00197	P46098	33	0.584673
DB00197	P18825	34	0.57419
DB00197	P08912	35	0.570767
DB00197	P28222	36	0.567123
DB00197	P11388	37	0.559779
DB00197	P03372	38	0.552021
DB00197	P06276	39	0.551455
DB00197	P10275	40	0.549459
DB00197	P36544	41	0.546419
DB00197	P21917	42	0.546343
DB00197	P22303	43	0.541885
DB00197	P30939	44	0.53914
DB00197	P35462	45	0.53706
DB00197	P00918	46	0.531706
DB00197	P04035	47	0.526504
DB00197	Q05940	48	0.525657
DB00197	P43681	49	0.522945
DB00197	Q08289	50	0.519811
DB00197	P62158	51	0.517859
DB00197	P21918	52	0.517636
DB00197	P30556	53	0.512437
DB00197	Q13224	54	0.51191
DB00197	P29274	55	0.507448
DB00197	P34969	56	0.506287
DB00197	Q07343	57	0.501977
DB00197	P22748	58	0.500172
DB00197	P34903	59	0.498944
DB00197	Q13936	60	0.494484
DB00197	P00374	61	0.494451
DB00197	P42261	62	0.493743
DB00197	Q09428	63	0.491063
DB00197	Q9H244	64	0.48922
DB00197	P28702	65	0.482765
DB00197	P30542	66	0.481093
DB00197	P04818	67	0.479536
DB00197	P42262	68	0.477813
DB00197	Q12791	69	0.476739
DB00197	P06401	70	0.474618
DB00197	P09884	71	0.473495
DB00197	P27815	72	0.472859
DB00197	P25021	73	0.469877
DB00197	Q05586	74	0.468072
DB00197	P48169	75	0.467838
DB00197	O43497	76	0.461854
DB00197	Q9NZV8	77	0.459526
DB00197	P34995	78	0.456765
DB00197	P25103	79	0.454657
DB00197	P30968	80	0.454089
DB00197	O75469	81	0.450442
DB00197	P19838	82	0.447335
DB00197	P43088	83	0.446717
DB00197	P23921	84	0.446385
DB00197	Q13698	85	0.445651
DB00197	Q14654	86	0.442075
DB00197	Q01668	87	0.441414
DB00197	P07510	88	0.441399
DB00197	P12821	89	0.441399
DB00197	O00555	90	0.440795
DB00197	Q00975	91	0.438727
DB00197	P35869	92	0.435827
DB00197	P11511	93	0.435479
DB00197	P07437	94	0.434408
DB00197	Q08499	95	0.432341
DB00197	P15056	96	0.429746
DB00197	P36888	97	0.429741
DB00197	P10276	98	0.428403
DB00197	P03886	99	0.427787
DB00197	P19320	100	0.426343
DB00198	P14867	1	0.629651
DB00198	P04150	2	0.623291
DB00198	P35348	3	0.622546
DB00198	Q15822	4	0.620714
DB00198	P20309	5	0.601756
DB00198	P08172	6	0.59635
DB00198	P23219	7	0.585524
DB00198	P28223	8	0.580636
DB00198	P07550	9	0.57903
DB00198	P11229	10	0.57812
DB00198	P35368	11	0.574985
DB00198	P35354	12	0.570674
DB00198	P08588	13	0.570013
DB00198	Q14524	14	0.564546
DB00198	Q8TCU5	15	0.563756
DB00198	P14416	16	0.55015
DB00198	P35372	17	0.542703
DB00198	P41143	18	0.535323
DB00198	P03372	19	0.5337
DB00198	P41145	20	0.528921
DB00198	P28221	21	0.524484
DB00198	P08908	22	0.523738
DB00198	P25100	23	0.521897
DB00198	P23975	24	0.519838
DB00198	P08913	25	0.511764
DB00198	Q12809	26	0.505915
DB00198	P08173	27	0.500523
DB00198	P18089	28	0.498714
DB00198	P10275	29	0.497207
DB00198	Q9H244	30	0.492978
DB00198	P07510	31	0.490285
DB00198	P12821	32	0.490285
DB00198	P31645	33	0.483429
DB00198	P46098	34	0.478812
DB00198	Q13224	35	0.476987
DB00198	Q05940	36	0.476609
DB00198	P43681	37	0.472396
DB00198	P37231	38	0.471047
DB00198	P28335	39	0.469389
DB00198	P11388	40	0.468891
DB00198	P08912	41	0.461758
DB00198	P21728	42	0.45842
DB00198	P36544	43	0.458107
DB00198	Q01959	44	0.455553
DB00198	Q08289	45	0.453385
DB00198	P04035	46	0.451715
DB00198	P06276	47	0.450235
DB00198	P30542	48	0.445952
DB00198	P35462	49	0.4424
DB00198	P41595	50	0.442053
DB00198	P00734	51	0.437023
DB00198	P34995	52	0.43645
DB00198	P04818	53	0.433805
DB00198	Q9Y5Y9	54	0.432234
DB00198	P21917	55	0.43202
DB00198	P06401	56	0.430013
DB00198	P48169	57	0.429745
DB00198	P22303	58	0.427369
DB00198	P62158	59	0.425557
DB00198	P28222	60	0.425473
DB00198	Q07869	61	0.422852
DB00198	P48051	62	0.422725
DB00198	Q13936	63	0.421402
DB00198	P23921	64	0.418979
DB00198	Q09428	65	0.418814
DB00198	P34903	66	0.418007
DB00198	P03886	67	0.417558
DB00198	P19838	68	0.415681
DB00198	Q08499	69	0.410912
DB00198	P18825	70	0.407913
DB00198	P30556	71	0.406456
DB00198	P42345	72	0.403408
DB00198	P29274	73	0.402089
DB00198	P00918	74	0.399781
DB00198	P35499	75	0.399512
DB00198	P04083	76	0.39693
DB00198	P11511	77	0.396773
DB00198	Q12791	78	0.393701
DB00198	P42330	79	0.393157
DB00198	P30939	80	0.392542
DB00198	P27487	81	0.391789
DB00198	P19793	82	0.391517
DB00198	P09884	83	0.390924
DB00198	P21918	84	0.390844
DB00198	P99999	85	0.390652
DB00198	P17302	86	0.389
DB00198	Q01668	87	0.388999
DB00198	P62942	88	0.388344
DB00198	P07437	89	0.388289
DB00198	O75469	90	0.388164
DB00198	P15144	91	0.387307
DB00198	Q99835	92	0.386091
DB00198	P08235	93	0.383805
DB00198	O43497	94	0.383506
DB00198	Q9H4B7	95	0.382533
DB00198	Q13698	96	0.381875
DB00198	P10253	97	0.381547
DB00198	P43115	98	0.38049
DB00198	P27815	99	0.380085
DB00198	P28702	100	0.37999
DB00200	P14416	1	0.691639
DB00200	P35348	2	0.67417
DB00200	P08913	3	0.655121
DB00200	P07550	4	0.638436
DB00200	P08908	5	0.633675
DB00200	P28221	6	0.63341
DB00200	P23219	7	0.632876
DB00200	P14867	8	0.628159
DB00200	P08172	9	0.627205
DB00200	P28223	10	0.626359
DB00200	P20309	11	0.626082
DB00200	P23975	12	0.622274
DB00200	P18089	13	0.618696
DB00200	Q14524	14	0.613717
DB00200	P28335	15	0.610486
DB00200	P21728	16	0.609203
DB00200	P35368	17	0.605031
DB00200	P28222	18	0.604527
DB00200	P37231	19	0.601197
DB00200	P31645	20	0.600365
DB00200	P11229	21	0.600363
DB00200	P35354	22	0.600002
DB00200	P04150	23	0.588039
DB00200	Q12809	24	0.583814
DB00200	P41145	25	0.582354
DB00200	P25100	26	0.580462
DB00200	Q15822	27	0.580341
DB00200	P03372	28	0.575801
DB00200	P41595	29	0.570278
DB00200	P35372	30	0.569077
DB00200	P18825	31	0.566919
DB00200	P35462	32	0.561953
DB00200	P04818	33	0.559557
DB00200	Q8TCU5	34	0.558945
DB00200	P21917	35	0.556839
DB00200	P04035	36	0.555729
DB00200	Q08289	37	0.54985
DB00200	P08588	38	0.549109
DB00200	Q05940	39	0.548423
DB00200	P29274	40	0.547529
DB00200	Q01959	41	0.546327
DB00200	P11388	42	0.545659
DB00200	P22303	43	0.544643
DB00200	P06276	44	0.543514
DB00200	P34969	45	0.543503
DB00200	P08912	46	0.542008
DB00200	P46098	47	0.538738
DB00200	P08173	48	0.535689
DB00200	P00918	49	0.535537
DB00200	P41143	50	0.534498
DB00200	Q09428	51	0.534116
DB00200	P22748	52	0.526737
DB00200	P36544	53	0.525968
DB00200	P10275	54	0.519779
DB00200	P30542	55	0.515377
DB00200	P43681	56	0.512912
DB00200	P07949	57	0.511751
DB00200	P23921	58	0.510673
DB00200	Q13224	59	0.508478
DB00200	P34903	60	0.506513
DB00200	P30556	61	0.505422
DB00200	P09884	62	0.505251
DB00200	Q07343	63	0.500842
DB00200	Q13936	64	0.497883
DB00200	Q07864	65	0.497762
DB00200	P07202	66	0.496014
DB00200	P25021	67	0.493524
DB00200	P07900	68	0.493203
DB00200	P28702	69	0.490152
DB00200	P03886	70	0.489826
DB00200	P06401	71	0.487545
DB00200	P48169	72	0.487348
DB00200	P07437	73	0.487258
DB00200	P30939	74	0.486253
DB00200	P07510	75	0.479574
DB00200	P12821	76	0.479574
DB00200	O76074	77	0.478248
DB00200	P14324	78	0.476741
DB00200	O43497	79	0.476691
DB00200	P23416	80	0.474903
DB00200	P27815	81	0.473818
DB00200	P62158	82	0.472604
DB00200	P42261	83	0.471345
DB00200	P33151	84	0.47003
DB00200	Q9Y5Y9	85	0.469794
DB00200	Q13698	86	0.468827
DB00200	O15554	87	0.468299
DB00200	Q14957	88	0.467919
DB00200	P15121	89	0.467658
DB00200	O75469	90	0.467621
DB00200	P11474	91	0.466997
DB00200	P32297	92	0.4667
DB00200	Q08499	93	0.465742
DB00200	P19838	94	0.462903
DB00200	Q14654	95	0.462487
DB00200	P11511	96	0.46235
DB00200	P23297	97	0.461971
DB00200	Q01668	98	0.461085
DB00200	Q13002	99	0.460821
[truncated: 52,901 more rows]
